# Supplementary material for: The use of haemoglobin concentrations to assess physiological condition in birds: a review
Source: Conserv Physiol. 2015 Mar 11;3(1):cov007. doi: 10.1093/conphys/cov007 (PMC4778452; doi:10.1093/conphys/cov007)
Supplement: Supplementary Data [file cov007supp.zip]

Archive with 2 entries (2 files):
- cov007supp.pdf
- manifest.xml
